# Supplementary material for: A computational workflow for assessing drug effects on temporal signaling dynamics reveals robustness in stimulus-specific NFκB signaling
Source: PLoS Comput Biol. 2025 Aug 21;21(8):e1013344. doi: 10.1371/journal.pcbi.1013344 (PMC12370059; doi:10.1371/journal.pcbi.1013344)
Supplement: S1 Table — (XLSX) [file pcbi.1013344.s001.xlsx]

## Sheet: Species
#	Name
1	stim	Table accessed from Adelaja A, Taylor B, Sheu KM, Liu Y, Luecke S, Hoffmann A. Six distinct NFκB signaling codons convey discrete information to distinguish stimuli and enable appropriate macrophage responses. Immunity. 2021 May 11;54(5):916-930.e7.
2	IkBa
3	IkBan
4	IkBaNFkB
5	IkBaNFkBn
6	IkBat
7	IKKIkBaNFkB
8	IKKIkBa
9	NFkB
10	NFkBn
11	IKK_off
12	IKK
13	IKK_i
14	LPS
15	CD14
16	CD14LPS
17	CD14LPSen
18	TLR4
19	TLR4en
20	TLR4LPS
21	TLR4LPSen
22	MyD88_off
23	MyD88
24	TRIF_off
25	TRIF
26	TRAF6_off
27	TRAF6
28	TNF
29	TNFR
30	TNFR_TNF
31	TTR
32	C1_off
33	C1
34	TAK1_off
35	TAK1
36	Pam3CSK
37	TLR2
38	CD14_P3CSK
39	TLR2_P3CSK
40	polyIC
41	polyIC_en
42	TLR3
43	TLR3_polyIC
44	CpG
45	CpG_en
46	TLR9
47	TLR9_CpG
48	TLR9_N

## Sheet: Reactions
#	Reactant(s)		Product(s)	Value	Unit	Description	Source / Justification		Table accessed from Adelaja A, Taylor B, Sheu KM, Liu Y, Luecke S, Hoffmann A. Six distinct NFκB signaling codons convey discrete information to distinguish stimuli and enable appropriate macrophage responses. Immunity. 2021 May 11;54(5):916-930.e7.
1	stim + IKK_off	→	IKK + stim	1	µM⁻¹min⁻¹	induced IKK activation (general)		1
2	IKK_off	→	IKK	2e-5	min ⁻¹	basal IKK activation	Tuned to give basal ratio of nuclear/cytoplasmic NFkB of roughly 5%	2
3	IKK	→	IKK_i	2	min ⁻¹	IKK inhibition (IKK cycling)		3
4	IKK_i	→	IKK_off	18	min ⁻¹	IKK renewal (IKK cycling)	Behar et al (Biophys. J 2013) - recovery must be 5x -10x faster than inactivation for IKK cycle to operate near two-state limit.	4
5		→	IkBat	5.00E-07	µM⁻¹min⁻¹	basal IkBa mRNA synthesis	Set to be approx. 2% of maximal (as suggested by the 5 to 100-fold induction of IκBα constraint from Werner 2008)	5
6	NFkBn	→	IkBat + NFkBn	6e-5	µM⁻¹min⁻¹	induced IkBa mRNA synthesis	FISH experiments (JADV) suggest maximal IκBα transcripts are on the order of hundreds/cell, corresponding a maximal concentration of ~ 5x10⁻⁴ μM. Ashall et al, 2008 estimated an allowable range of 7e-6 to 5e-5 µM⁻¹min⁻¹.	6
		→		2.938	Hill coef.	Hill coefficient for mRNA syn	Five κB sites in promoter allows for some cooperativity; fit. Fitted value.	6
		→		0.1775	Km	EC50 for mRNA syn	Fit	6
		→		14	min (delay)	mRNA transcription/processing/maturation delay	Estimated from Mor et al., Nature Cell Biology 2010 as 10-20 min, then fit.	6
7	IkBat	→		log(2)/12	min ⁻¹	IkBa mRNA degradation	Estimated at 20 minutes (O'Dea, 2007) (picked from scan)	7
8	IkBat	→	IkBa + IkBat	30	min⁻¹	IkBa mRNA translation	Ribosomal profiling shows spacing as tight as 30 bp between ribosomes, with a translation rate of 6 codons/sec (Ingolia et al, 2011). This indicates a translation rate on the order of 10-100/min. 30/min is used by Tay 2010 and Ashall 2009.	8
		→		1	min (delay)	Translation/folding delay		8
9	IkBa	→	IkBan	0.0225	min ⁻¹	nuclear import of IkBa	Hoffmann et al. 2002 specifies range of 0.01-0.07 (via Carlotti et al. 2000); Ashall 2009 measures 0.04.	9
				3.5	vol. scale (product)	Volume scale: cytoplasmic/nuclear volume		9
10	NFkB	→	NFkBn	0.6	min ⁻¹	nuclear import of NFkB	Measured in Ashall et al, 2009; Carlotti et al, 2000 as lower val. (0.15). Nonlinear (saturates with high levels of expression), and rate of nuclear accuumlation in imaging data suggests that halflife is ~ 1 min or less (i.e. rate exceeds 0.7)	10
				3.5	vol. scale (product)	Volume scale: cytoplasmic/nuclear volume		10
11	IkBan	→	IkBa	0.09/2*3.5	min ⁻¹	nuclear export of IkBa	Carlotti et al, 2000 estimates unbound IκBα s.s. to be 2:1 (nuclear to cytoplasmic) -> export rate scaled from import rate to yield this ratio.	11
				1/3.5	vol. scale (product)	Volume scale: nuclear/cytoplasmic volume		11
12	NFkBn	→	NFkB	0.6/50*3.5	min ⁻¹	nuclear export of NFkB	Werner et al, 2008; free NF-κB estimated to acucmulate in nucleus @ 50:1 (nuc:cyto) (estimated in Carlotti et al, 2000) -> export rate scaled from import rate to yield this ratio.	12
				1/3.5	vol. scale (product)	Volume scale: nuclear/cytoplasmic volume		12
13	IkBaNFkB	→	IkBaNFkBn	0	min ⁻¹	nuclear import of IkBa-NFkB	Set @ zero in Hoffmann 2002, Werner 2005, and Ashall 2009 (as per Carlotti et al, 2000)	13
				1/3.5	vol. scale (product)	Volume scale: nuclear/cytoplasmic volume		13
14	IkBaNFkBn	→	IkBaNFkB	0.828	min ⁻¹	nuclear export of IkBa-NFkB	Werner et al, 2008 (from Hoffmann 2002). Ashall 2009 fitted value is 0.06	14
				3.5	vol. scale (product)	Volume scale: cytoplasmic/nuclear volume		14
15	IkBa	→		log(2)/9	min ⁻¹	degradation of IkBa	7-10 min half life (measured in O'Dea 2007)	15
16	IkBan	→		log(2)/9	min ⁻¹	degradation of IkBa (nuc)	7-10 min half life (measured in O'Dea 2007)	16
17	IkBa + NFkB	→	IkBaNFkB	200	µM⁻¹min⁻¹	IkBa-NFkB association	Previous value (30 µM⁻¹min⁻¹) was underestimate; updated by Bergqvist et al. 2006 using SPR	17
18	IkBan + NFkBn	→	IkBaNFkBn	200	µM⁻¹min⁻¹	IkBa-NFkB association (nuc)	Previous value (30 µM⁻¹min⁻¹) was underestimate; updated by Bergqvist et al. 2006 using SPR	18
19	IkBaNFkB	→	IkBa + NFkB	8e-3	min ⁻¹	IkBa-NFkB dissociation	Measured in Bergqvist et al. 2006 (authors note that this is an upper bound)	19
20	IkBaNFkBn	→	IkBan + NFkBn	8e-3	min ⁻¹	IkBa-NFkB dissociation (nuc)	Measured in Bergqvist et al. 2006 (authors note that this is an upper bound)	20
21	IKK + IkBaNFkB	→	IKKIkBaNFkB	190	µM⁻¹min⁻¹	IKK-IkBa-NFkB association	Fit	21
22	IKK + IkBa	→	IKKIkBa	190	µM⁻¹min⁻¹	IKK-IkBa association	Fit	22
23	IKKIkBaNFkB	→	IKK + IkBaNFkB	38	min⁻¹	IKK-IkBa-NFkB dissociation	Fit	23
24	IKKIkBa	→	IKK + IkBa	38	min⁻¹	IKK-IkBa dissociation	Fit	24
25	IKKIkBaNFkB	→	IKK + NFkB	2	min⁻¹	Phosphorylation/degradation of complexed IkBa	Fit	25
26	IKKIkBa	→	IKK	2	min⁻¹	Phosphorylation/degradation of IkBa	Fit	26
27	LPS + CD14	→	CD14LPS	8.75	µM⁻¹min⁻¹	CD14-LPS association	Cheng et al 2015	27
				0.001	vol. scale (reactant)	Scale for external (media) vs. internal (cellular) volumes	Cheng et al 2015	27
28	CD14LPS	→	LPS + CD14	0.07		CD14-LPS dissociation	Cheng et al 2015	28
				0.001	vol. scale (product)	Scale for external (media) vs. internal (cellular) volumes	Cheng et al 2015	28
29		→	CD14	0.00112	µM/min	CD14 synthesis	Cheng et al 2015	29
30	CD14	→		8.78E-04	min⁻¹	CD14 degradation	Cheng et al 2015	30
31	CD14LPS + TLR4	→	TLR4LPS	5.543	µM⁻¹min⁻¹	Assocation of LPS and CD14 in plasma membrane	Cheng et al 2015	31
32	TLR4LPS	→	CD14LPS + TLR4	0.0277	min⁻¹	Disassociation of TLR4LPS in the plamsa membrane	Cheng et al 2015	32
33	CD14LPSen + TLR4en	→	TLR4LPSen	5.543	µM⁻¹min⁻¹	Assocation of LPS and CD14 in the endosome	Cheng et al 2015	33
34	TLR4LPSen	→	CD14LPSen + TLR4en	0.0277	min⁻¹	Disassociation of TLR4LPS in the endosome	Cheng et al 2015	34
35		→	TLR4	5.25E-05	µM/min	Synthesis rate of TLR4	Cheng et al 2015	35
36	CD14LPS	→	CD14LPSen	0.065681	min⁻¹	Induced endocytosis of CD14	Cheng et al 2015	36
37	CD14LPSen	→	CD14LPS	4.00E-02	min⁻¹	Recycling of CD14	Cheng et al 2015	37
38	TLR4	→	TLR4en	0.028028	min⁻¹	Constitutive endocytosis of TLR4	Cheng et al 2015	38
39	TLR4en	→	TLR4	0.5	min⁻¹	Recycling of TLR4	Cheng et al 2015	39
40	TLR4LPS	→	TLR4LPSen	0.065681	min⁻¹	Induced endocytosis of activated CD14-TLR4	Cheng et al 2015	40
41	TLR4LPSen	→	TLR4LPS	0.04	min⁻¹	Recycling of CD14-TLR4	Cheng et al 2015	41
42	CD14LPSen	→		0.07	min⁻¹	Degradation of CD14-LPS	Cheng et al 2015	42
43	TLR4en	→		0.0653	min⁻¹	Degradation of TLR4	Cheng et al 2015	43
44	TLR4LPSen	→		0.012	min⁻¹	Degradation of activated TLR4-LPS	Cheng et al 2015	44
45	TLR4LPS + MyD88_off	→	TLR4LPS + MyD88	150	µM⁻¹min⁻¹	Activation of MyD88	Cheng et al 2015	45
				3	Hill coef.	Hill coefficient for MyD88 activation	Cheng et al 2015	45
				0.012448	Km	EC50 for MyD88 activation	Cheng et al 2015	45
46	MyD88	→	MyD88_off	2600	min⁻¹	Deactivation of MyD88	Cheng et al 2015	46
47	TRIF_off + TLR4LPSen	→	TRIF + TLR4LPSen	6	µM⁻¹min⁻¹	Activation of TRIF	Cheng et al 2015	47
48	TRIF	→	TRIF_off	0.2	min⁻¹	Deactivation of TRIF	Increased from Cheng et al 2015 (orig = 0.04)	48
49	MyD88 + TRAF6_off	→	MyD88 + TRAF6	30	µM⁻¹min⁻¹	Activation of TRAF6 by MyD88	Cheng et al 2015	49
50	TRIF + TRAF6_off	→	TRIF + TRAF6	0.4	µM⁻¹min⁻¹	Activation of TRAF6 by TRIF	Cheng et al 2015	50
51	TRAF6	→	TRAF6_off	0.125	µM⁻¹min⁻¹	Deactivation of TRAF6	Cheng et al 2015	51
52	TRAF6 + TAK1_off	→	TRAF6 + TAK1	0.105	µM⁻¹min⁻¹	Activation of TAK1 by TRAF6	Cheng et al 2015	52
53	TNF	→		0.0116	min⁻¹	TNF degradation	1 hr halflife for free TNF	53
54		→	TNFR	8.224e-06	µM/min	TNFR synthesis	Calculated with degradation rate to give roughly 1200 receptors/ cell @ s.s, or 400 trimers. (Fallahi-Sichani et al. 2009)	54
55	TNFR	→		0.02384	min⁻¹	TNFR degradation	Fit, tightly constrained based on measured value in Watanabe et al 1988 (estimated value 0.006)	55
56	TNF + TNFR	→	TNFR_TNF	1100	µM⁻¹min⁻¹	Capture of TNF	Measured (Grell et al 1988)	56
				0.001	vol. scale (reactant)	Scale for external (media) vs. internal (cellular) volumes	Werner et al 2008	56
57	TNFR_TNF	→	TNF + TNFR	0.021	min⁻¹	Release of TNF	Werner et al 2008	57
				0.001	vol. scale (product)	Scale for external (media) vs. internal (cellular) volumes	Werner et al 2008	57
58	TNFR_TNF	→		0.125	min⁻¹	Internalization/degradation of complexed TNFR	Captured TNF experiments show internalization halflife of approx. 5 min (Mosselmans et al, 1988)	58
59	TNFR_TNF + TTR	→	C1_off	34.08	µM⁻¹min⁻¹	Association of TRAF2/RIP1 with receptor trimer	Werner et al 2008	59
60	C1_off	→	TNFR_TNF + TTR	0.03812	µM⁻¹min⁻¹	Dissociation of TRAF2/RIP1 with receptor trimer	Werner et al 2008	60
61	C1_off	→		0.125	min⁻¹	Internalization/degradation of complexed TNFR	MODIFIED. Bound receptor halflife is much shorter, closer to 5-10 min	61
62	C1_off	→	C1	1.875	min⁻¹	Activation of complexed TNFR	Werner et al 2008	62
63	C1	→	C1_off	320.3	min⁻¹	Inactivation of complexed TNFR	Werner et al 2008	63
64	C1	→		0.125	min⁻¹	Internalization/degradation of complexed TNFR	Werner et al 2008	64
65	C1 + TAK1_off	→	TAK1 + C1	1889	µM⁻¹min⁻¹	Activation of TAK1 by C1	Werner et al 2008	65
66	TAK1	→	TAK1_off	0.5188	min⁻¹	Inactivation of TAK1	Werner et al 2008	66
67	TAK1 + IKK_off	→	TAK1 + IKK	18.79		Activation of IKK by TAK1	Werner et al 2008	67
		→		2	Hill coef.	Hill coefficient for IKK activation	Werner et al 2008	67
		→		0.001116	Km	EC50 for IKK activation	Werner et al 2009	67
68		→	TLR2	1e-6	µM/min	TLR1/2 synthesis	Balanced with degradation to yield a s.s. value of ~3000 receptors (0.0025 μM) (Receptor abundance estimated from Visintin et al. 2001, and O'Mahony et al. 2008)	68
69	TLR2	→		0.0004	min⁻¹	TLR1/2 degradation	Set roughly at the level of constitutive TNFR and TLR4 degradation	69
70	Pam3CSK + CD14	→	CD14_P3CSK	1	µM⁻¹min⁻¹	Association of CD14 and lipoprotein	Fit near estimated Kd of CD14-Pam3CSK4 (5.7μM, Nakata et al 2006)	70
				1.33	vol. scale (reactant)	Scale for external (media) vs. internal (cellular) volumes		70
71	CD14_P3CSK	→	Pam3CSK + CD14	1.8		Dissociation of CD14/lipoprotein	Fit near estimated Kd of CD14-Pam3CSK4 (5.7μM, Takata et al 2006)	71
				0.001	vol. scale (product)	Scale for external (media) vs. internal (cellular) volumes		71
72	CD14_P3CSK + TLR2	→	TLR2_P3CSK	5.543	µM⁻¹min⁻¹			72
73	CD14_P3CSK	→		0.07	min⁻¹	Degradation of CD14-P3CSK	Matched to CD14-LPS degradation	73
74	TLR2_P3CSK	→	CD14_P3CSK + TLR2	0.02	min⁻¹			74
75	TLR2_P3CSK	→		0.004	min⁻¹	Degradation of ligand/receptor	Matched to constitutive TLR2 degradation	75
76	TLR2_P3CSK + MyD88_off	→	TLR2_P3CSK + MyD88	150	µM⁻¹min⁻¹	Activation of MyD88		76
				3	Hill coef.	Hill coefficient for MyD88 activation		76
				0.0032	Km	EC50 for MyD88 activation	Km for TLR4 is 0.012448 - decreased this value slightly to accommodate lower expression level of TLR2.	76
77		→	TLR3	3e-6	μM/min	TLR3 synthesis	Balanced with degradation to yield a s.s. value of ~4000 receptors (0.003 μM)	77
78	TLR3	→		0.0007	min⁻¹	TLR3 degradation	Set roughly at the level of constitutive TNFR and TLR4 degradation	78
79	polyIC	→	polyIC_en	0.04	min⁻¹	Poly(I:C) internalization	Internalization of poly(I:C). Thought to be largely dependent on Scavenger Receptor A (SR-A), so approximated with MM/saturable kinetics.	79
				0.03	Km	EC50 for poly(I:C) internalization	EC50 matched to a poly(I:C) dose of 10 μg/mL	79
				1	Hill coef.	Hill coefficient for poly(I:C) internalization		79
				0.001	vol. scale (reactant)			79
80	polyIC_en	→	polyIC	0.04	min⁻¹			80
				0.001	vol. scale (product)	Poly(I:C) release		80
81	polyIC_en + TLR3	→	TLR3_polyIC	0.5	µM⁻¹min⁻¹			81
82	TLR3_polyIC	→	polyIC_en + TLR3	2.5e-2	min⁻¹		Matched with association to yield dissociation constant (length and pH-specific, but measured to be near 50 nM at early-endosomal conditions - Leonard et al., 2006)	82
83	TLR3_polyIC	→		0.0007		Bound poly(I:C)-TLR3 degradation	Matched to constitutive TLR3 degradation	83
84	TRIF_off + TLR3_polyIC	→	TRIF + TLR3_polyIC	20	µM⁻¹min⁻¹	Activation of TRIF by bound TLR3		84
85		→	TLR9 + TLR9_N	2e-6	μM/min	TLR9 synthesis	Balanced with degradation to yield a s.s. value of ~2000 receptors (0.0016 μM)	85
86	TLR9	→		4e-4	μM/min	TLR9 degradation	Set roughly at the level of constitutive TNFR and TLR4 degradation	86
87	TLR9_N	→		4e-4	min⁻¹	TLR9 degradation (N terminus fragment)	Scaled with degradation of membrane-bound TLR9	87
88	CpG	→	CpG_en	0.015	min⁻¹	CpG internalization		88
				0.5	Km	EC50 for CpG internalization	EC50 matched to a moderately high dose of CpG (500 nM)	88
				1	Hill coef.	Hill coefficient for CpG internalization		88
				0.001	vol. scale (reactant)			88
89	CpG_en	→	CpG	0.028	min⁻¹	CpG exchange from endosome		89
				0.001	vol. scale (product)			89
90	CpG_en + TLR9	→	TLR9_CpG	3	µM⁻¹min⁻¹	Ligand-receptor association	Matched with dissociation to yield known Kd (pH-dependent, but measured to be near 200 nM at early-endosomal conditions) (Rutz et al, 2004)	90
91	TLR9_CpG	→	CpG_en + TLR9	0.5	min⁻¹	Ligand-receptor dissociation	Matched with association to yield known Kd (pH-dependent but measured to be near 200 nM at early-endosomal conditions)	91
92	TLR9_CpG + TLR9_N	→		3		Mediated degrdadation of bound TLR9	Fit to produce ~8hr behavior at high doses of CpG (1000nM)	92
93	TLR9_CpG	→		0.0016	min⁻¹	Bound CpG-TLR9 degradation	Set slightly above (2x) unbound TLR9 degradation	93
94	TLR9_CpG + MyD88_off	→	TLR9_CpG + MyD88	200	µM⁻¹min⁻¹	Activation of MyD88		94
				3	Hill coef.	Hill coefficient for MyD88 activation		94
				0.0032	Km	EC50 for MyD88 activation	Km for TLR4 is 0.012448 - decreased this value slightly to accommodate lower expression level of TLR2.	94

## Sheet: Param_Groupings (S1 Table)
Reaction_Number	Param_Number	Description	Biochemical group	Pharmacological group	Drug name	Stimulus	Reference	Justification
3	1	IKK inhibition (IKK cycling)	Phosphorylation	IKK inhibitor	IKKi	All	1. Gupta SC, Sundaram C, Reuter S, Aggarwal BB. Inhibiting NF-κB activation by small molecules as a therapeutic strategy.Biochim Biophys Acta. 2010;1799(10–12):775–87. 2. Behar M, Hoffmann A. Tunable signal processing through a kinase control cycle: the IKK signaling node. Biophys J. 2013 Jul 2;105(1):231–41.	1. "The few IKK inhibitors for which a mechanism of action is known can be divided into three general groups: adenosine triphosphate (ATP) analogs, which show some specificity for interacting with IKK; compounds that have allosteric effects on IKK structure; and compounds that interact with a specific cysteine residue (Cys-179) in the activation loop of IKKβ." 2. Autophosphorylation at C-terminal
26	1	Phos/degred of IkBa	Phosphorylation	IKK inhibitor	IKKi	All
25	1	Phos/degred of complexed IkBa	Phosphorylation	IKK inhibitor	IKKi	All
67	1	IKK activation by TAK1	Phosphorylation	TAK1 inhibitor	TAK1i	All	Gupta SC, Sundaram C, Reuter S, Aggarwal BB. Inhibiting NF-κB activation by small molecules as a therapeutic strategy.Biochim Biophys Acta. 2010;1799(10–12):775–87.	Lists examples kinase inhibitors with the potential to inhibit NFkB, including denbinobin, a TAK1 inhibitor
25	1	Phos/degred of complexed IkBa	Phosphorylation	beta-TRCP inhibitor	BTRCPi	All	1. Winston JT, Strack P, Beer-Romero P, Chu CY, Elledge SJ, Harper JW. The SCFbeta- TRCP-ubiquitin ligase complex associates specifically with phosphorylated destruction motifs in IkappaBalpha and beta-catenin and stimulates IkappaBalpha ubiquitination in vitro. Genes Dev. 1999 Feb 1;13(3):270–83. 2. Benary U, Wolf J. Controlling Nuclear NF-κB Dynamics by β-TrCP-Insights from a Computational Mode…	1. "Here we report that mammalian β-TRCP binds to the IκBα destruction motif in a phosphorylation-dependent manner, thereby recruiting IκBα into an SCF–ubiquitin ligase complex." 2. This study also used simulations to model the effects of B-TRCP inhibition
26	1	Phos/degred of IkBa	Phosphorylation	beta-TRCP inhibitor	BTRCPi	All
4	1	IKK renewal (IKK cycling)	Dephosphorylation	Phosphatase inhibitor	PP2Ai	All	1. Witt J, Barisic S, Schumann E, Allgöwer F, Sawodny O, Sauter T, et al. Mechanism of PP2A-mediated IKK beta dephosphorylation: a systems biological approach. BMC Syst Biol. 2009 Jul 16;3:71. 2. Ho WS, Wang H, Maggio D, Kovach JS, Zhang Q, Song Q, et al. Pharmacologic inhibition of protein phosphatase-2A achieves durable immune-mediated antitumor activity when combined with PD-1 blockade. Nat Co…	1. Provides evidence that IKKbeta is dephosphorylated by PP2A 2. Example of protein phosphatase 2A inhibition
5	1	Basal IkBa mRNA synthesis	Transcription	TSA (HDAC inhbiitor)	TSA	All	Saccani S, Pantano S, Natoli G. Two waves of nuclear factor kappaB recruitment to target promoters. J Exp Med. 2001 Jun 18;193(12):1351–9.	"hyperacetylated histones usually associated with transcriptionally active genes" "IkBa promoter is constitutively accessible" HDAC inhibition -> hyperacetylation -> increased transcription
6	1	NFkB induced IkBa mRNA synthesis	Transcription	PDTC (pyrrolidine dithiocarbamate)	PDTC	All	Behar M, Barken D, Werner SL, Hoffmann A. The Dynamics of Signaling as a Pharmacological Target. Cell. 2013 Oct 10;155(2):10.1016/j.cell.2013.09.018.	"A drug that inhibits NFkB-induced transcription"
8	1	IkBa mRNA translation	Translation	Cycloheximide	CHX	All	Behar M, Barken D, Werner SL, Hoffmann A. The Dynamics of Signaling as a Pharmacological Target. Cell. 2013 Oct 10;155(2):10.1016/j.cell.2013.09.018.	"Inhibits IkB synthesis"
11	1	IkBa nuclear export	Export	Selinexor	Sel	All	Kashyap T, Argueta C, Aboukameel A, Unger TJ, Klebanov B, Mohammad RM, et al. Selinexor, a Selective Inhibitor of Nuclear Export (SINE) compound, acts through NF-κB deactivation and combines with proteasome inhibitors to synergistically induce tumor cell death. Oncotarget. 2016 Nov 29;7(48):78883–95.	Selinexor is a selective inhibitor of nuclear export and blocks XPO1 function of exporting cargo from the nucleus. "In addition to IκB-α, selinexor also induced the nuclear accumulation of NF-κBp65 subunit, a cargo of XPO1"
12	1	NFkB nuclear export	Export	Selinexor	Sel	All
14	1	IkBaNFkB nuclear export	Export	Selinexor	Sel	All
15	1	IkBa degradation (cyt)	Proteasome degradation	MG132, Bortezomib	MG132	All	Behar M, Barken D, Werner SL, Hoffmann A. The Dynamics of Signaling as a Pharmacological Target. Cell. 2013 Oct 10;155(2):10.1016/j.cell.2013.09.018.	"General proteasome inhibitor… (inhibits IkB degradation)"
16	1	IkBa degradation (nuc)	Proteasome degradation	MG132, Bortezomib	MG132	All
25	1	Phos/degred of complexed IkBa	Proteasome degradation	MG132, Bortezomib	MG132	All
26	1	Phos/degred of IkBa	Proteasome degradation	MG132, Bortezomib	MG132	All
53	1	TNF degradation	Proteasome degradation	MG132, Bortezomib	MG132	TNF
55	1	TNFR intern/degred	Proteasome degradation	MG132, Bortezomib	MG132	TNF
58	1	Complexed TNFR intern/degred	Proteasome degradation	MG132, Bortezomib	MG132	TNF
61	1	Complexed TNFR intern/degred (C1_off)	Proteasome degradation	MG132, Bortezomib	MG132	TNF
64	1	Complexed TNFR intern/degred (C1)	Proteasome degradation	MG132, Bortezomib	MG132	TNF
69	1	TLR1/2 degradation	Proteasome degradation	MG132, Bortezomib	MG132	Pam3SCK
73	1	Pam3CSKCD14 degradation	Proteasome degradation	MG132, Bortezomib	MG132	Pam3CSK
75	1	Pam3CSKCD14TLR2 degradation	Proteasome degradation	MG132, Bortezomib	MG132	Pam3CSK
30	1	CD14 degradation	Lysosomal degradation	Chloroquine	CHL	LPS, Pam	Newton PT, Vuppalapati KK, Bouderlique T, Chagin AS. Pharmacological inhibition of lysosomes activates the MTORC1 signaling pathway in chondrocytes in an autophagy- independent manner. Autophagy. 2015;11(9):1594–607.	"Lysosomal activity can be blocked y pharmacological inhibitors such as… chloroquine (CQ), which neutralizes the lysosomal pH by an unknown mechanism"
86	1	TLR9 degradation	Lysosomal degradation	Chloroquine	CHL	CpG
87	1	TLR9 N-terminal degradation	Lysosomal degradation	Chloroquine	CHL	CpG
42	1	LPSCD14 degradation (end)	Lysosomal degradation	Chloroquine	CHL	LPS
43	1	TLR4 degradation (end)	Lysosomal degradation	Chloroquine	CHL	LPS
44	1	LPSCD14TLR4 degradation (end)	Lysosomal degradation	Chloroquine	CHL	LPS
78	1	TLR3 degradation	Lysosomal degradation	Chloroquine	CHL	PolyIC
83	1	PolyICTLR3 degradation	Lysosomal degradation	Chloroquine	CHL	PolyIC
92	1	TLR9 N-terminal mediated CpGTLR9 degred	Lysosomal degradation	Chloroquine	CHL	CpG
93	1	CpGTLR9 degradation	Lysosomal degradation	Chloroquine	CHL	CpG
